# Supplementary material for: The Identification of Viral Pathogens in a Physostegia virginiana Plant Using High-Throughput RNA Sequencing
Source: Viruses. 2023 Sep 21;15(9):1972. doi: 10.3390/v15091972 (PMC10534606; doi:10.3390/v15091972)
Supplement: Supplementary file 1 [file viruses-15-01972-s001.zip]

Archive with 2 entries (2 files):
- Supplementary Materials -tables.pdf
- Supplementary Materials-Figure S1 and S2.pdf
